# Supplementary material for: Towards a quantitative understanding of the MITF-PIAS3-STAT3 connection
Source: BMC Syst Biol. 2012 Feb 8;6:11. doi: 10.1186/1752-0509-6-11 (PMC3341200; doi:10.1186/1752-0509-6-11)
Supplement: Additional file 1 — A zip-file containing temporal plots for all variables for all simulated experiments with default parameters. The figures are in jpg-format. [file 1752-0509-6-11-S1.ZIP]

Archive with 32 entries (32 files):
- simulationExperiment25b.jpg
- simulationExperiment26(27).jpg
- simulationExperiment27(28).jpg
- simulationExperiment28(29).jpg
- simulationExperiment1.jpg
- simulationExperiment2.jpg
- simulationExperiment3.jpg
- simulationExperiment4.jpg
- simulationExperiment5.jpg
- simulationExperiment5b.jpg
- simulationExperiment6.jpg
- simulationExperiment7.jpg
- simulationExperiment8.jpg
- simulationExperiment9.jpg
- simulationExperiment10.jpg
- simulationExperiment11.jpg
- simulationExperiment12.jpg
- simulationExperiment13-16.jpg
- simulationExperiment13.jpg
- simulationExperiment14.jpg
- simulationExperiment15.jpg
- simulationExperiment16.jpg
- simulationExperiment17.jpg
- simulationExperiment18.jpg
- simulationExperiment19-24.jpg
- simulationExperiment19.jpg
- simulationExperiment20.jpg
- simulationExperiment21.jpg
- simulationExperiment22.jpg
- simulationExperiment23.jpg
- simulationExperiment24.jpg
- simulationExperiment25.jpg
