# Supplementary material for: Towards a quantitative understanding of the MITF-PIAS3-STAT3 connection
Source: BMC Syst Biol. 2012 Feb 8;6:11. doi: 10.1186/1752-0509-6-11 (PMC3341200; doi:10.1186/1752-0509-6-11)
Supplement: Additional file 2 — A zip-file containing an MATLAB implementation of the model and scripts used to carry out this study. In addition to the MATLAB scripts, a readme file is provided with instructions on how to get the model running. [file 1752-0509-6-11-S2.ZIP]

Archive with 15 entries (15 files):
- simulator.m
- allExperiments.m
- allPlotAll.m
- getParameterValuesCOMB.m
- getParameterValuesMITF.m
- getParameterValuesSTAT3.m
- getRandomParameterValuesCOMB.m
- getStartingValues.m
- indexOfSorted.m
- MITFactivity.m
- plotAll.m
- plotAllHold.m
- README.txt
- runAll.m
- simulate.m
