# Supplementary material for: Towards a quantitative understanding of the MITF-PIAS3-STAT3 connection
Source: BMC Syst Biol. 2012 Feb 8;6:11. doi: 10.1186/1752-0509-6-11 (PMC3341200; doi:10.1186/1752-0509-6-11)
Supplement: Additional file 2 — A zip-file containing an MATLAB implementation of the model and scripts used to carry out this study. In addition to the MATLAB scripts, a readme file is provided with instructions on how to get the model running. [file 1752-0509-6-11-S2.ZIP › simulator.m]

function ddt = simulator(t,var,kMp73Eadd,kMp73rem,kMp73aAdd,...%1-3
                         kMp409add,kMp409rem,...%4-5
                         kMass,kMdiss,kMp73ass,kMp73diss,...%6-9
                         kMp409ass,kMp409diss,kMppass,kMppdiss,...%10-13
                         kSpadd,kSprem,kSpass,kSpdiss,...%14-17
                         pM,gammaM,gammaM73,gammaM409,...%18-21
                         pP,gammaP,pS,gammaS,...%22-25
                         kRpadd,kRprem,ERKp,JAKp,...%26-29
                         ku)%30

ddt = [
    %RSK1=var(1)
    -kRpadd*var(1)*ERKp+kRprem*var(2);
    %RSK1p=var(2)
    +kRpadd*var(1)*ERKp-kRprem*var(2);
    %MITF=var(3)
    +pM-kMp73Eadd*var(3)*ERKp+kMp73rem*var(4)-kMp73aAdd*var(3)-kMp409add*var(3)*var(2)+kMp409rem*var(5)-kMass*var(3)*var(7)+kMdiss*var(8)-gammaM*var(3);
    %MITFp73=var(4)
    +kMp73Eadd*ERKp*var(3)-kMp73rem*var(4)+kMp73aAdd*var(3)-kMp409add*var(4)*var(2)+kMp409rem*var(6)-kMp73ass*var(4)*var(7)+kMp73diss*var(9)-gammaM73*var(15)*var(4);
    %MITFp409=var(5)
    -kMp73Eadd*ERKp*var(5)+kMp73rem*var(6)-kMp73aAdd*var(5)+kMp409add*var(2)*var(3)-kMp409rem*var(5)-kMp409ass*var(5)*var(7)+kMp409diss*var(10)-gammaM409*var(5);
    %MITFpp=var(6)
    +kMp73Eadd*ERKp*var(5)-kMp73rem*var(6)+kMp73aAdd*var(5)+kMp409add*var(2)*var(4)-kMp409rem*var(6)-kMppass*var(6)*var(7)+kMppdiss*var(11)-gammaM409*var(6)-gammaM73*var(6)*var(15);
    %PIAS3=var(7)
    +pP-kMass*var(7)*var(3)+kMdiss*var(8)-kMp73ass*var(7)*var(4)+kMp73diss*var(9)-kMp409ass*var(7)*var(5)+kMp409diss*var(10)-kMppass*var(7)*var(6)+kMppdiss*var(11)-kSpass*var(7)*var(14)+kSpdiss*var(12)-var(7)*gammaP;
    %PIAS3_MITF=var(8)
    -kMp73Eadd*ERKp*var(8)+kMp73rem*var(9)-kMp73aAdd*var(8)-kMp409add*var(2)*var(8)+kMp409rem*var(10)+kMass*var(3)*var(7)-kMdiss*var(8)-(gammaP+gammaM)*var(8)/10;
    %PIAS3_MITFp73=var(9)
    +kMp73Eadd*ERKp*var(8)-kMp73rem*var(9)+kMp73aAdd*var(8)-kMp409add*var(2)*var(9)+kMp409rem*var(11)+kMp73ass*var(4)*var(7)-kMp73diss*var(9)-(gammaP+gammaM73*var(15))*var(9)/10;
    %PIAS3_MITFp409=var(10)
    -kMp73Eadd*ERKp*var(10)+kMp73rem*var(11)-kMp73aAdd*var(10)+kMp409add*var(2)*var(8)-kMp409rem*var(10)+kMp409ass*var(5)*var(7)-kMp409diss*var(10)-((gammaP+gammaM409))*var(10)/10;
    %PIAS3_MITFpp=var(11)
    +kMp73Eadd*ERKp*var(10)-kMp73rem*var(11)+kMp73aAdd*var(10)+kMp409add*var(2)*var(9)-kMp409rem*var(11)+kMppass*var(6)*var(7)-kMppdiss*var(11)-((gammaP+gammaM73*var(15)+gammaM409))*var(11)/10;
    %PIAS3_STAT3p=var(12)
    +kSpass*var(14)*var(7)-kSpdiss*var(12)-((gammaS+gammaP)/10)*var(12);
    %STAT3=var(13)
    +pS-kSpadd*JAKp*var(13)+kSprem*var(14)-gammaS*var(13);
    %STAT3p=var(14)
    +kSpadd*JAKp*var(13)-kSprem*var(14)-kSpass*var(14)*var(7)+kSpdiss*var(12)-gammaS*var(14);
    %R=var(15)
    (1-var(15))*ERKp*ku-(var(15)-((1-gammaM73)/((1/var(15))-gammaM73)))-(var(15)-(var(15)*((var(4)+var(6))/(var(4)+var(6)+pM))));
    ];
