# Supplementary material for: Towards a quantitative understanding of the MITF-PIAS3-STAT3 connection
Source: BMC Syst Biol. 2012 Feb 8;6:11. doi: 10.1186/1752-0509-6-11 (PMC3341200; doi:10.1186/1752-0509-6-11)
Supplement: Additional file 2 — A zip-file containing an MATLAB implementation of the model and scripts used to carry out this study. In addition to the MATLAB scripts, a readme file is provided with instructions on how to get the model running. [file 1752-0509-6-11-S2.ZIP › allExperiments.m]

function [r,txt] = allExperimentsII(parameter,sv,plotExp)
% Run all experiments with the given parameters and starting values.
% Ther are some comment lines for each experiment describing which
% experiment it performes. The numbers referes to the numbering in the
% table in the corresponding paper. The result vector r has a vlue for each
% experiment. The resultvalue r(i) is 1 if the parameter set does mange to 
% mimic experiment i, othervice it is 0. The txt vector contains a
% describing line of text for each experiment for use in visualalisations.

if nargin < 3
    plotExp = 0;
end
par = parameter;
r   =     zeros(1,29);
txt =      cell(1,29);
count = 1;

% experimnet 1
% Timing of RSK1
% If RSK1 level reach 90% of its max value between 3 and 10 minutes
% after ERKp elevation, the test is pased.
txt(count) = {[num2str(count) ': Timing of RSK1']};
simTime = 30;
param = par;
startingValues = sv;
param(28) = 1000;
param(29) = 1000;
[t,y] = simulate(param,startingValues,simTime);
if plotExp == count
    plotAll(t,y,8)
    set(gcf,'name',['Experiment ' char(txt(count))])
end
if(y(indexOfSorted(t,3),2) < 0.9 * y(end,2) && ...
        y(indexOfSorted(t,10),2) > 0.9 * y(end,2))
    r(count) = 1;
end
count = count+1;

% experimnet 2
% Unstimulated cells exibit similar amounts of MITF and MITFp
txt(count) = {[num2str(count) ': unstim: M = Mp']};
param = par;
param(28) = 10; %some activation of the MAPK pathway
startingValues = getStartingValues(param);
MITFt0 = startingValues(3)+startingValues(4)+...
        startingValues(5)+startingValues(6)+...
        startingValues(8)+startingValues(9)+...
        startingValues(10)+startingValues(11);
MITFp0 = startingValues(4)+startingValues(5)+...
        startingValues(6)+startingValues(9)+...
        startingValues(10)+startingValues(11);
MITF0  = startingValues(3)+startingValues(8);
if(MITF0/MITFt0 > 0.25 && MITFp0/MITFt0 > 0.25)
    r(count) = 1;
end
if plotExp == count
    figure(8)
    clf
    pie([startingValues(3:6) startingValues(8:11)])
    legend('MITF','MITFp73','MITFp409','MITFpp',...
        'PIAS3\_MITF','PIAS3\_MITFp73',...
        'PIAS3\_MITFp409','PIAS3\_MITFpp')
    set(gcf,'name',['Experiment ' char(txt(count))])
end
count = count + 1;

% experiment 3
% More than 90% of the MITF amount is phosphorylated after 30min
txt(count) = {[num2str(count) ': Phosphorylation-time MITF']};
simTime = 30;
param = par;
startingValues = sv;
param(28) = 1000;
param(29) = 1000;
[t,y] = simulate(param,startingValues,simTime);
if plotExp == count
    plotAll(t,y,8)
    set(gcf,'name',['Experiment ' char(txt(count))])
end
halfHour = indexOfSorted(t,30);
MITFt30 = y(halfHour,3)+y(halfHour,4)+...
    y(halfHour,5)+y(halfHour,6)+...
    y(halfHour,8)+y(halfHour,9)+...
    y(halfHour,10)+y(halfHour,11);
MITFp30 = y(halfHour,4)+...
    y(halfHour,5)+y(halfHour,6)+...
    y(halfHour,9)+...
    y(halfHour,10)+y(halfHour,11);
if(MITFp30/MITFt30 > 0.8)
    r(count) = 1;
end
count = count + 1;

% experiment 4
% Total MITF amount is > 50% of original after 1h and < 33% of original
% after 5h
txt(count) = {[num2str(count) ': MITF degradation']};
simTime = 300;
param = par;
startingValues = sv;
MITFt0 = startingValues(3)+startingValues(4)+...
    startingValues(5)+startingValues(6)+...
    startingValues(8)+startingValues(9)+...
    startingValues(10)+startingValues(11);
param(28) = 950;
param(29) = 950;
[t,y] = simulate(param,startingValues,simTime);
if plotExp == count
    plotAll(t,y,8)
    set(gcf,'name',['Experiment ' char(txt(count))])
end
oneHour = indexOfSorted(t,60);
MITFt60 = y(oneHour,3)+y(oneHour,4)+...
    y(oneHour,5)+y(oneHour,6)+...
    y(oneHour,8)+y(oneHour,9)+...
    y(oneHour,10)+y(oneHour,11);
fiveHours = indexOfSorted(t,300);
MITFt300 = y(fiveHours,3)+y(fiveHours,4)+...
    y(fiveHours,5)+y(fiveHours,6)+...
    y(fiveHours,8)+y(fiveHours,9)+...
    y(fiveHours,10)+y(fiveHours,11);
if(MITFt60 > 0.5 * MITFt0 &&...
        MITFt300 < 0.33 * MITFt0)
    r(count) = 1;
end
count = count + 1;

% experimnet 5
% MITF activity in responce to increasing PIAS3 
txt(count) = {[num2str(count) ': actMITF / PIAS3']};
simTime = 2880;
param = par;
startingValues = sv;
% manipulations
param(18) = 16; % MITF production
PIAS3production = [.5 1 2 4]; % PIAS3 production
Lend = [0 0 0 0];
for i=1:4
    param(22) = PIAS3production(i);
    [t,y] = simulate(param,startingValues,simTime);
    if plotExp == count
        if i == 1
            plotAll(t,y,8)
        else
            plotAllHold(t,y,8)
        end
        set(gcf,'name',['Experiment ' char(txt(count))])
    end
    Lend(i) = MITFactivity(y(end,3),y(end,4),y(end,5),y(end,6));
    if i>1
        if Lend(i)<Lend(i-1)
            r(count) = 1;
        else
            r(count) = 0;
            break;
        end
    end
end

if plotExp == count
    legend(['PIAS3-prod = ' num2str(PIAS3production(1))],...
        ['PIAS3-prod = ' num2str(PIAS3production(2))],...
        ['PIAS3-prod = ' num2str(PIAS3production(3))],...
        ['PIAS3-prod = ' num2str(PIAS3production(4))])
    %extraplot for this experiment
    figure(5)
    clf
    plot(PIAS3production,Lend*100/max(Lend),'marker','d',...
        'MarkerEdgeColor','black','MarkerFaceColor','black',...
        'color','black')
    set(gca,'xticklabel',PIAS3production/max(PIAS3production),...
        'xtick',PIAS3production)
end
if r(count)
    if Lend(4) > Lend(1) * 0.5
        r(count) = 0;
    end
end
count = count + 1;

% experiment 6
% amount of MITF_PIAS3 complex in responce to activation
txt(count) = {[num2str(count) ': MITF_PIAS3 / activation']};
simTime = 30;
param = par;
startingValues = sv;
param(28) = 500; %ERKp activation
param(29) = 50;    %JAKp activation
[t,y] = simulate(param,startingValues,simTime);
if plotExp == count
    plotAll(t,y,8)
    set(gcf,'name',['Experiment ' char(txt(count))])
end
tenMin = indexOfSorted(t,10);
if y(1,8)+y(1,9)+y(1,10)+y(1,11) < ...
        y(tenMin,8)+y(tenMin,9)+y(tenMin,10)+y(tenMin,11) &&...
        y(tenMin,8)+y(tenMin,9)+y(tenMin,10)+y(tenMin,11) > ...
        y(end,8)+y(end,9)+y(end,10)+y(end,11)
    r(count) = 1;
end

count = count + 1;
    
% experiment 7
% amount of MITF_PIAS3 complex in responce to activation vith transfected
% MITF and PIAS3
txt(count) = {[num2str(count) ...
    ': MITF_PIAS3 / activation+MITF and PIAS3']};
simTime = 2880;
param = par;
startingValues = sv;
%manipualtions
param(18) = 10; %MITF production
param(22) = 10; %PIAS3 production
[t,y] = simulate(param,startingValues,simTime);
param(28) = 1200; %ERKp
param(29) = 250;  %JAKp
[t,y] = simulate(param,y(end,:),30);
if plotExp == count
    plotAll(t,y,8)
    set(gcf,'name',['Experiment ' char(txt(count))])
end
tenMin = indexOfSorted(t,10);
if y(1,8)+y(1,9)+y(1,10)+y(1,11) < ...
        y(tenMin,8)+y(tenMin,9)+y(tenMin,10)+y(tenMin,11) &&...
        y(tenMin,8)+y(tenMin,9)+y(tenMin,10)+y(tenMin,11) > ...
        y(end,8)+y(end,9)+y(end,10)+y(end,11)
    r(count) = 1;
end
count = count + 1;

% plot for results 
if plotExp == 31
    figure(1)
    clf
    subplot(2,2,3)
    I = imread(['d:\Documents and Settings\joset\My Documents\phd\'...
        'paper2\artikkel\figures\components/levy2003fig2B_smallest.bmp']);
    image(I)
    set(gca,'xTick',[ ],'yTick',[ ])
    text(20,50,'0 min              10 min             30 min')
    text(-5,15,'MITF-PIAS3','HorizontalAlignment','Right')
    title(gca,'A: Lab result, experiment #7','FontSize',14)
    figure(1)
    subplot(1,2,2)
    hold all
    plot(t,y(:,8))
    plot(t,y(:,9))
    plot(t,y(:,10))
    plot(t,y(:,11))
    plot(t,y(:,9)+y(:,10)+y(:,11))
    hold off
    legend('PIAS3-MITF','PIAS3-MITFp73','PIAS3-MITFp409',...
        'PIAS3-MITFpp','PIAS3-MITFpAll','location','SouthOutside')
    set(gca,'fontsize',12,'xlim',[0 30])
    ylabel(gca,'Amount of complex (au)')
    title(gca,'B: Simulations, experiment #7','FontSize',14)
    set(gcf,'position',[353 313 868 270])
    xlabel(gca,'Time (min)')
end

% experiment 8
% MITF activity in responce to increasing RSK1p 
txt(count) = {[num2str(count) ': actMITF / RSK1p']};
simTime = 2880;
param = par;
startingValues = sv;
%manipualtions
param(18) = 7; % MITF production
[t1,y1] = simulate(param,startingValues,simTime);
if plotExp == count
    plotAll(t1,y1,8)
    set(gcf,'name',['Experiment ' char(txt(count))])
end
startingValues(2) = startingValues(2) * 10; %add RSK1
param(27) = 0; % RSK constitutivly active
[t,y] = simulate(param,startingValues,simTime);
if plotExp == count
    plotAllHold(t,y,8)
    legend('No RSK1','Added RSK1')
end
if MITFactivity(y(end,3),y(end,4),y(end,5),y(end,6))>...
        MITFactivity(y1(end,3),y1(end,4),y1(end,5),y1(end,6))/2 && ...
        MITFactivity(y(end,3),y(end,4),y(end,5),y(end,6))<...
        MITFactivity(y1(end,3),y1(end,4),y1(end,5),y1(end,6)) * 2
    r(count) = 1;
end
count = count + 1;

% Experiment 9 is taken out becauce it is always satisfied. The rest of the
% experiments are renumberd accordingly


% % experiment 9
% % MITF activity in responce to RSK1 with MITF-S409A
% txt(count) = {[num2str(count) ': actMITF / RSKp,S409A']};
% simTime = 60;
% param = par;
% startingValues = sv;
% %manipualtions
% param(18) = 10; %MITF production
% param(4) = 0;   %MITF un-phosphorylateable on S409
% [t1,y1] = simulate(param,startingValues,simTime);
% if plotExp == count
%     plotAll(t1,y1,8)
%     set(gcf,'name',['Experiment ' char(txt(count))])
% end
% startingValues(2) = startingValues(2) * 10; %add RSK1
% param(27) = 0; % RSK constitutivly active
% [t,y] = simulate(param,startingValues,simTime);
% if plotExp == count
%     plotAllHold(t,y,8)
%     legend('No RSK1','Added RSK1')
% end
% if max(MITFactivity(y(:,3),y(:,4),y(:,5),y(:,6)))>...
%         max(MITFactivity(y1(:,3),y1(:,4),y1(:,5),y1(:,6))) * 0.75 && ...
%         max(MITFactivity(y(:,3),y(:,4),y(:,5),y(:,6)))<...
%         max(MITFactivity(y1(:,3),y1(:,4),y1(:,5),y1(:,6))) * 1.25
%     r(count) = 1;
% end
% count = count + 1;

% experiment 9 - 12 experiment parameters
MITFtransfection9to12 = 7;
PIAS3transfection9to12 = 4;
growthActivation = 20;

% experiment 9
% Inhibition of MITF activity by PIAS3 without RSKp
txt(count) = {[num2str(count) ': actMITF / PIAS3']};
simTime = 2880;
param = par;
startingValues = sv;
%manipualtions
param(28) = growthActivation; %activation for growth
param(29) = growthActivation; %activation for growth
param(18) = MITFtransfection9to12; %MITF production
[t1,y1] = simulate(param,startingValues,simTime);
if plotExp == count
    plotAll(t1,y1,8)
    set(gcf,'name',['Experiment ' char(txt(count))])
end
actM = MITFactivity(y1(end,3),y1(end,4),y1(end,5),y1(end,6));
param(22) = PIAS3transfection9to12; %PIAS3 production
[t,y] = simulate(param,startingValues,simTime);
if plotExp == count
    plotAllHold(t,y,8)
    legend('No PIAS3','Added PIAS3')
end
actMwPIAS3 = MITFactivity(y(end,3),y(end,4),y(end,5),y(end,6));
if actMwPIAS3 < 0.42 * actM && actMwPIAS3 > 0.02 * actM
    r(count) = 1;
end
count = count + 1;

% experiment 10
% Inhibition of MITF activity by PIAS3 with RSKp
txt(count) = {[num2str(count) ': actMITF / PIAS3,RSKp']};
simTime = 2880;
param = par;
startingValues = sv;
%manipualtions
param(28) = growthActivation; %activation for growth
param(29) = growthActivation; %activation for growth
param(18) = MITFtransfection9to12; %MITF production
param(27) = 0;  %RSK constitutivly active
startingValues(2) = startingValues(2) * 10; %add RSK
[t1,y1] = simulate(param,startingValues,simTime);
if plotExp == count
    plotAll(t1,y1,8)
    set(gcf,'name',['Experiment ' char(txt(count))])
end
actM = MITFactivity(y1(end,3),y1(end,4),y1(end,5),y1(end,6));
param(22) = PIAS3transfection9to12; %PIAS3 production
[t,y] = simulate(param,startingValues,simTime);
if plotExp == count
    plotAllHold(t,y,8)
    legend('No PIAS3','Added PIAS3')
end
actMwPIAS3 = MITFactivity(y(end,3),y(end,4),y(end,5),y(end,6));
if actMwPIAS3 > 0.44 * actM && actMwPIAS3 < actM * 0.84
    r(count) = 1;
end
count = count + 1;

% experiment 11
% Inhibition of MITF activity by PIAS3 without RSKp
txt(count) = {[num2str(count) ': actMITF / PIAS3']};
simTime = 2880;
param = par;
startingValues = sv;
%manipualtions
param(28) = growthActivation; %activation for growth
param(29) = growthActivation; %activation for growth
param(18) = MITFtransfection9to12; %MITF production
param(4) = 0;    %MITF un-phosphoryaltable at S409
param(5) = 5;    %MITF un-phosphoryaltable at S409
[t1,y1] = simulate(param,startingValues,simTime);
if plotExp == count
    plotAll(t1,y1,8)
    set(gcf,'name',['Experiment ' char(txt(count))])
end
actM = MITFactivity(y1(end,3),y1(end,4),y1(end,5),y1(end,6));
param(22) = PIAS3transfection9to12; %PIAS3 production
[t,y] = simulate(param,startingValues,simTime);
if plotExp == count
    plotAllHold(t,y,8)
    legend('No PIAS3','Added PIAS3')
end
actMwPIAS3 = MITFactivity(y(end,3),y(end,4),y(end,5),y(end,6));
if actMwPIAS3 < 0.55 * actM && actMwPIAS3 > 0.15 * actM
    r(count) = 1;
end
count = count + 1;

% experiment 12
% Inhibition of MITF activity by PIAS3 with RSKp
txt(count) = {[num2str(count) ': actMITF / PIAS3,RSKp']};
simTime = 2880;
param = par;
startingValues = sv;
%manipualtions
param(4) = 0;   %MITF un-phosphoryaltable at S409
param(5) = 5;    %MITF un-phosphoryaltable at S409
param(28) = growthActivation; %activation for growth
param(29) = growthActivation; %activation for growth
param(18) = MITFtransfection9to12; %MITF production
param(27) = 0;  %RSK constitutivly active
startingValues(2) = startingValues(2) * 10;
[t1,y1] = simulate(param,startingValues,simTime);
if plotExp == count
    plotAll(t1,y1,8)
    set(gcf,'name',['Experiment ' char(txt(count))])
end
actM = MITFactivity(y1(end,3),y1(end,4),y1(end,5),y1(end,6));
param(22) = PIAS3transfection9to12; %PIAS3 production
[t,y] = simulate(param,startingValues,simTime);
if plotExp == count
    plotAllHold(t,y,8)
    legend('No PIAS3','Added PIAS3')
end
actMwPIAS3 = MITFactivity(y(end,3),y(end,4),y(end,5),y(end,6));
if actMwPIAS3 < 0.5 * actM && actMwPIAS3 > 0.1 * actM
    r(count) = 1;
end
count = count + 1;

% expreiment 13 to 16 experiment parameters
MITFtransfection13to16 = 1.5; %5;
PIAS3transfection13to16 = 4.5; %3;
plotbar = zeros(1,4);

% experiment13
% Inhibition of mitf by PIAS3 
txt(count) = {[num2str(count) ': actMITF / PIAS3']};
simTime = 2880;
param = par;
startingValues = sv;
%manipualtions
startingValues(3:9) = 0;   % NIH 3T3 cells have no indigenous MITF
param(18) = MITFtransfection13to16; %MITF production
[t1,y1] = simulate(param,startingValues,simTime);
if plotExp == count
    plotAll(t1,y1,8)
    set(gcf,'name',['Experiment ' char(txt(count))])
end
actM = MITFactivity(y1(end,3),y1(end,4),y1(end,5),y1(end,6));
param(22) = PIAS3transfection13to16; %PIAS3 production
[t,y] = simulate(param,startingValues,simTime);
if plotExp == count
    plotAllHold(t,y,8)
    legend('No PIAS3','Added PIAS3')
end
actMPIAS3 = MITFactivity(y(end,3),y(end,4),y(end,5),y(end,6));
if actMPIAS3 < actM * 0.7 && actMPIAS3 > actM * 0.3 
    r(count) = 1;
end
count = count + 1;
plotbar(1) = actMPIAS3/actM;

% experiment 14
% Inhibition of MITF-S73D by PIAS3 
txt(count) = {[num2str(count) ': actMITF-S73D / PIAS3']};
simTime = 2880;
param = par;
startingValues = sv;
%manipualtions
startingValues(3:9) = 0;   % NIH 3T3 cells have no indigenous MITF
param(18) = MITFtransfection13to16; %MITF production
param(2) = 0;   %MITF is constitutivly phosphorylated at S73
param(3) = 5;   %MITF is constitutivly phosphorylated at S73
[t1,y1] = simulate(param,startingValues,simTime);
if plotExp == count
    plotAll(t1,y1,8)
    set(gcf,'name',['Experiment ' char(txt(count))])
end
actM = MITFactivity(y1(end,3),y1(end,4),y1(end,5),y1(end,6));
param(22) = PIAS3transfection13to16; %PIAS3 production
[t,y] = simulate(param,startingValues,simTime);
if plotExp == count
    plotAllHold(t,y,8)
    legend('No PIAS3','Added PIAS3')
end
actMPIAS3 = MITFactivity(y(end,3),y(end,4),y(end,5),y(end,6));
if actMPIAS3 < actM * 0.5 && actMPIAS3 > actM * 0.1
    r(count) = 1;
end
count = count + 1;
plotbar(2) = actMPIAS3/actM;

% experiment 15
% Inhibition of MITF-S409D by PIAS3 
txt(count) = {[num2str(count) ': actMITF-S409D / PIAS3']};
simTime = 2880;
param = par;
startingValues = sv;
%manipualtions
startingValues(3:9) = 0;   % NIH 3T3 cells have no indigenous MITF
param(26) = param(26)*100; %RSK1 const phos to mimic MITF s409 const phos
param(27) = param(27)*.1;  %RSK1 const phos to mimic MITF s409 const phos
param(4) = param(4)*100;   %RSK1 const phos to mimic MITF s409 const phos
param(18) = MITFtransfection13to16; %MITF production
param(5) = 0;   %MITF is constitutivly phosphorylated at S409
[t1,y1] = simulate(param,startingValues,simTime);
if plotExp == count
    plotAll(t1,y1,8)
    set(gcf,'name',['Experiment ' char(txt(count))])
end
actM = MITFactivity(y1(end,3),y1(end,4),y1(end,5),y1(end,6));
param(22) = PIAS3transfection13to16; %PIAS3 production
[t,y] = simulate(param,startingValues,simTime);
if plotExp == count
    plotAllHold(t,y,8)
    legend('No PIAS3','Added PIAS3')
end
actMPIAS3 = MITFactivity(y(end,3),y(end,4),y(end,5),y(end,6));
if actMPIAS3 < actM * 1.15  && actMPIAS3 > actM * 0.75 
    r(count) = 1;
end
count = count + 1;
plotbar(3) = actMPIAS3/actM;

% experiment 16
% Inhibition of MITF-S73D-S409D by PIAS3 
txt(count) = {[num2str(count) ': actMITF-S73D-S409D / PIAS3']};
simTime = 2880;
param = par;
startingValues = sv;
%manipualtions
startingValues(3:9) = 0;   % NIH 3T3 cells have no indigenous MITF
param(27) = param(27)*.1;  %RSK1 const phos to mimic MITF s409 const phos
param(18) = MITFtransfection13to16; %MITF production
param(3) = param(3)*100; % const phos at S73
param(2) = 0;   %MITF is constitutivly phosphorylated at S73
param(4) = param(4)*100; % const phos at S409
param(5) = 0;   %MITF is constitutivly phosphorylated at S409
[t1,y1] = simulate(param,startingValues,simTime);
if plotExp == count
    plotAll(t1,y1,8)
    set(gcf,'name',['Experiment ' char(txt(count))])
end
actM = MITFactivity(y1(end,3),y1(end,4),y1(end,5),y1(end,6));
param(22) = PIAS3transfection13to16; %PIAS3 production
[t,y] = simulate(param,startingValues,simTime);
if plotExp == count
    plotAllHold(t,y,8)
    legend('No PIAS3','Added PIAS3')
end
actMPIAS3 = MITFactivity(y(end,3),y(end,4),y(end,5),y(end,6));
if actMPIAS3 < actM * 0.85 && actMPIAS3 > actM * 0.45 
    r(count) = 1;
end
plotbar(4) = actMPIAS3/actM;
if plotExp >= 13 && plotExp <= 16
    figure(16)
    clf
    barh((1-plotbar)*100)
    set(gca,'yticklabel',{'wt','S73D','S409D','S73/409D'})
end
count = count + 1;


% experiment 17
% Effect of activation (with wtMITF) on PIAS3-STAT3 association
txt(count) = {[num2str(count) ': PIAS3-STAT3 / activation (MITF)']};
simTime = 15;
incubateTime = 2880;
param = par;
startingValues = sv;
% manipualtions
param(18) = 10; %MITF production
param(24) = 10; %STAT3 production
param(22) = 10; %PIAS3 production
[t0,y0] = simulate(param,startingValues,incubateTime);
[t1,y1] = simulate(param,y0(end,:),simTime);
if plotExp == count || plotExp == count+1 %plot this even for 19 
    plotAll(t1,y1,8)
    set(gcf,'name',['Experiment ' char(txt(count))])
end
PIAS3_STAT3 = y1(end,12);
param(28) = 1000;
param(29) = 1000;
[t,y] = simulate(param,y0(end,:),simTime);
if plotExp == count || plotExp == count+1 %plot this even for 19 
    plotAllHold(t,y,8)
    legend('No activation','activation')
end
PIAS3_STAT3_stimulated = y(end,12);
if PIAS3_STAT3 < 0.8 * PIAS3_STAT3_stimulated
    r(count) = 1;
end
count = count + 1;

% experiment 18
% Effect of activation (with MITF-S409A) on PIAS3-STAT3 association
txt(count) = {[num2str(count) ': PIAS3-STAT3 / activation (MITF-S409A)']};
simTime = 15;
param = par;
startingValues = sv;
%manipualtions
param(18) = 10; %MITF production
param(24) = 10; %STAT3 production
param(22) = 10; %PIAS3 production
param(4) = 0;   % MITF at S409 unphosphorylatable
[t0,y0] = simulate(param,startingValues,incubateTime);
[t1,y1] = simulate(param,y0(end,:),simTime);
if plotExp == count
    plotAllHold(t1,y1,8)
    set(gcf,'name',['Experiment ' char(txt(count))])
end
PIAS3_STAT3_S409A = y1(end,12);
param(28) = 1000; %activated
param(29) = 1000; %activated
[t,y] = simulate(param,y0(end,:),simTime);
if plotExp == count
    plotAllHold(t,y,8)
    legend('No activation','activation',...
        'No activation, S409A','activation, S409A')
end
PIAS3_STAT3_S409A_stimulated = y(end,12);
if PIAS3_STAT3_S409A_stimulated < 0.8 * PIAS3_STAT3_stimulated &&...
              PIAS3_STAT3_S409A < 0.8 * PIAS3_STAT3_stimulated
    r(count) = 1;
end
count = count + 1;

% experiment 19 - 24
% background STAT3 activity
simTime = 360; %known
incubationTime = 2880;
param = par;
startingValues = sv;
%manipualtions
STAT3add = 5;
someMITF = 10;
alotMITF = 50;
PIAS3add = 7;
activation = 1000;
param(24) = STAT3add; %STAT3 production
[t0,y0] = simulate(param,startingValues,incubationTime);
[t1,y1] = simulate(param,y0(end,:),simTime);
barPlot1 = zeros(1,7);
barPlot1(1) = y1(end,14);
if plotExp >= count && plotExp <=count + 5
    plotAll(t1,y1,8)
end
if plotExp >= count+1 && plotExp <=count + 3
    plotAll(t1,y1,22)
end
if plotExp >= count+1 && plotExp <=count + 3
    plotAll(t0,y0,220)
end
STAT3_activity = y1(end,14);

% experiment 19
% activation
txt(count) = {[num2str(count) ': actSTAT3 / activation']};
param = par;
startingValues = sv;
%manipualtions
param(24) = STAT3add; %STAT3 production
[t0,y0] = simulate(param,startingValues,incubationTime);
param(28) = activation; %activation
param(29) = activation; %activation
[t,y] = simulate(param,y0(end,:),simTime);
barPlot1(2) = y(end,14);
if plotExp == count
    plotAllHold(t,y,8)
    set(gcf,'name',['Experiment ' char(txt(count))])
    legend('Added only STAT3','activated')
end
STAT3_activated_activity = y(end,14);
if STAT3_activated_activity > STAT3_activity * 10 && ...
        STAT3_activated_activity < STAT3_activity * 20
    r(count) = 1;
end
count = count + 1;

% experiment 20
% activation and added PIAS3
txt(count) = {[num2str(count) ': actSTAT3 / activation+PIAS3']};
param = par;
startingValues = sv;
%manipualtions
param(24) = STAT3add; %STAT3 production
param(22) = PIAS3add; %PIAS3 production
[t0,y0] = simulate(param,startingValues,incubationTime);
param(28) = activation; %activation
param(29) = activation; %activation
[t,y] = simulate(param,y0(end,:),simTime);
barPlot1(3) = y(end,14);
if plotExp == count
    plotAllHold(t,y,8)
    set(gcf,'name',['Experiment ' char(txt(count))])
    legend('Added only STAT3','Added PIAS, activated')
end
if plotExp == count+2
    plotAllHold(t,y,count+2)
    set(gcf,'name','Comparison experiment 20, 21 and 22')
end
if plotExp == count+2
    plotAllHold(t0,y0,(count+2)*10)
    set(gcf,'name','Comparison experiment 20, 21 and 22, Incubation 48h')
end
STAT3_activated_activity = y(end,14);
if STAT3_activated_activity > STAT3_activity * 2.67 && ...
        STAT3_activated_activity < STAT3_activity * 5.33
    r(count) = 1;
end
count = count + 1;


% experiment 21
% activation and added PIAS3 and MITF
txt(count) = {[num2str(count) ': actSTAT3 / activation+PIAS3+MITF']};
param = par;
startingValues = sv;
%manipualtions
param(18) = someMITF; %MITF production
param(24) = STAT3add; %STAT3 production
param(22) = PIAS3add; %PIAS3 production
[t0,y0] = simulate(param,startingValues,incubationTime);
param(28) = activation; %activation
param(29) = activation; %activation
[t,y] = simulate(param,y0(end,:),simTime);
barPlot1(4) = y(end,14);
if plotExp == count
    plotAllHold(t,y,8)
    set(gcf,'name',['Experiment ' char(txt(count))])
    legend('Added only STAT3','Added PIAS, MITF, activated')
end
if plotExp == count+1
    plotAllHold(t,y,count+1)
end
if plotExp == count+1
    plotAllHold(t0,y0,(count+1)*10)
end
STAT3_activated_activity = y(end,14);
if STAT3_activated_activity > STAT3_activity * 2.67 && ...
        STAT3_activated_activity < STAT3_activity * 5.33
    r(count) = 1;
end
count = count + 1;


% experiment 22
% activation and added PIAS3 and more MITF
txt(count) = {[num2str(count) ': actSTAT3 / activation+PIAS3+MITF']};
param = par;
startingValues = sv;
% manipualtions
param(18) = alotMITF; %MITF production
param(24) = STAT3add; %STAT3 production
param(22) = PIAS3add; %PIAS3 production
[t0,y0] = simulate(param,startingValues,incubationTime);
param(28) = activation; %activation
param(29) = activation; %activation
[t,y] = simulate(param,y0(end,:),simTime);
barPlot1(5) = y(end,14);
if plotExp == count
    plotAllHold(t,y,8)
    set(gcf,'name',['Experiment ' char(txt(count))])
    legend('Added only STAT3','Added PIAS, more MITF,  activated')
end
if plotExp == count
    plotAllHold(t,y,count)
    set(gcf,'name',['Experiment ' char(txt(count))])
    legend('Added only STAT3',...
        'Added PIAS, activated (exp. 20)',...
        'Added PIAS, MITF, activated (exp. 21)',...
        'Added PIAS, more MITF, activated (exp. 22)')
end
if plotExp == count
    plotAllHold(t0,y0,count*10)
    set(gcf,'name',['Experiment ' char(txt(count))])
    legend('Added only STAT3',...
        'Added PIAS, activated (exp. 20)',...
        'Added PIAS, MITF, activated (exp. 21)',...
        'Added PIAS, more MITF, activated (exp. 22)')
end
STAT3_activated_activity = y(end,14);
if STAT3_activated_activity > STAT3_activity * 6.67 && ...
        STAT3_activated_activity < STAT3_activity * 13.33
    r(count) = 1;
end
count = count + 1;

% experiment 23
% activation and added PIAS3 and MITF_S409A
txt(count) = {[num2str(count) ': actSTAT3 / activation+PIAS3+MITF_S409A']};
param = par;
startingValues = sv;
% manipualtions
param(4) = 0;  %MITF-S409A
param(18) = someMITF; %MITF production
param(24) = STAT3add; %STAT3 production
param(22) = PIAS3add; %PIAS3 production
[t0,y0] = simulate(param,startingValues,incubationTime);
param(28) = activation; %activation
param(29) = activation; %activation
[t,y] = simulate(param,y0(end,:),simTime);
barPlot1(6) = y(end,14);
if plotExp == count
    plotAllHold(t,y,8)
    set(gcf,'name',['Experiment ' char(txt(count))])
    legend('Added only STAT3','Added PIAS, MITF-S409A, activated')
end
STAT3_activated_activity = y(end,14);
if STAT3_activated_activity > STAT3_activity * 5.67 && ...
        STAT3_activated_activity < STAT3_activity * 11.33
    r(count) = 1;
end
count = count + 1;

% experiment 24
% activation and added PIAS3 and more MITF_S409A
txt(count) = {[num2str(count) ': actSTAT3 / activation+PIAS3+MITF_S409A']};
param = par;
startingValues = sv;
% manipualtions
param(4)  = 0;  %MITF-S409A
param(18) = alotMITF; %MITF production
param(24) = STAT3add; %STAT3 production
param(22) = PIAS3add; %PIAS3 production
[t0,y0] = simulate(param,startingValues,incubationTime);
param(28) = activation; %activation
param(29) = activation; %activation
[t,y] = simulate(param,y0(end,:),simTime);
barPlot1(7) = y(end,14);
if plotExp == count
    plotAllHold(t,y,8)
    set(gcf,'name',['Experiment ' char(txt(count))])
    legend('Added only STAT3','Added PIAS, more MITF-S409A,  activated')
end
STAT3_activated_activity = y(end,14);
if STAT3_activated_activity > STAT3_activity * 10 && ...
        STAT3_activated_activity < STAT3_activity * 20
    r(count) = 1;
end
count = count + 1;

% plot for results 
if plotExp == 31
    figure(2)
    subplot(1,2,1)
    I = imread(['d:\Documents and Settings\joset\My Documents\phd\'...
        'paper2\artikkel\figures\components/sonnenblickFig3B_small.bmp']);
    image(I)
    set(gca,'xTick',[ ],'yTick',[ ])
    get(gca,'ylim')
    text([0 0 0],...
        [172 179 186],...
        {'IL6   -    +    +    +    +    +    +',...
         'PIAS3 -    -    +    +    +    +    +',...
         'MITF  -    -    -   wt   WT   mut  MUT'},...
        'FontName','FixedWidth',...
        'FontSize',10.4)
    title('A: Lab result, experiment #19-24','FontSize',14)
    ylabel(gca,'Relative luciferase activity of STAT3','FontSize',13)
    subplot(1,2,2)
    bar(barPlot1./barPlot1(1))
    title('B: Simulation, experiment #19-24','FontSize',14)
    set(gca,'ylim',[0 20])
    set(gca,'xticklabel',[])
    text([-.3 -.3 -.3],...
        [-0.6 -1.4 -2.2],...
        {'IL6   -    +    +    +    +    +    +',...
         'PIAS3 -    -    +    +    +    +    +',...
         'MITF  -    -    -   wt   WT   mut  MUT'},...
        'FontName','FixedWidth',...
        'FontSize',10.4)
    set(gcf,'position',[353 313 955 361])
    ylabel(gca,'Relative STAT3 activity','FontSize',13)

end

% additional plot for the experimnets 19 to 24
if plotExp >= 19 && plotExp <= 24
    figure(24);
    bar(barPlot1./barPlot1(1))
    title('Model C: Figure 3B, Sonnenblick(2004)')
    set(gca,'xticklabel',{'- - -','+ - -','+ + -','+ + wt',...
        '+ + WT','+ + mut','+ + MUT'})
end

% experiment 25
% Add PIAS3, MITF and comapare MITF activity while adding STAT3-Y705F 
% or STAT3-C
txt(count) = {[num2str(count) ': actMITF / STAT3p or STAT3']};
simTime = 2880;
STAT3add = 20;
MITFadd  = 2;
PIAS3add = 2;
param = par;
startingValues = sv;
%manipualtions
param(22) = 0; % NIH 3T3-cells have no indigenous PIAS3 production. 
param(18) = 0; % NIH 3T3-cells have no indigenous MITF production.
startingValues(3:11) = 1;
param(14) = 0;% add STAT3-Y705F: non-phosphorylatebl
param(24) = STAT3add; %STAT3 production
[t1,y1] = simulate(param,startingValues,simTime);
if plotExp == count
    plotAll(t1,y1,8)
    set(gcf,'name',['Experiment ' char(txt(count))])
end
actM1 = MITFactivity(y1(end,3),y1(end,4),y1(end,5),y1(end,6));
param = par;
%manipualtions
param(22) = 0; % no PIAS3 production in 
param(18) = 0;%NIH 3T3-cells have no indigenous MITF production.
startingValues(3:11) = 1;
param(14) = param(14)*100; % add STAT3-C
param(15) = 0;             % add STAT3-C
param(24) = STAT3add;      % STAT3 production
[t,y] = simulate(param,startingValues,simTime);
if plotExp == count
    plotAllHold(t,y,8)
end
actM2 = MITFactivity(y(end,3),y(end,4),y(end,5),y(end,6));
param = par;
%manipualtions
param(22) = 0; % no PIAS3 production in 
param(18) = 0;%NIH 3T3-cells have no indigenous MITF production.
startingValues(3:11) = 1;
param(14) = 0;% add STAT3-Y705F
param(18) = MITFadd; %MITF production
param(24) = STAT3add; %STAT3 production
[t,y] = simulate(param,startingValues,simTime);
if plotExp == count
    plotAllHold(t,y,8)
end
actM3 = MITFactivity(y(end,3),y(end,4),y(end,5),y(end,6));
param = par;
%manipualtions
param(22) = 0; % no PIAS3 production in 
param(18) = 0;%NIH 3T3-cells have no indigenous MITF production.
startingValues(3:11) = 1;
param(15) = 0;% add STAT3-C
param(14) = param(14)*100; % add STAT3-C
param(18) = MITFadd; %MITF production
param(24) = STAT3add; %STAT3 production
[t,y] = simulate(param,startingValues,simTime);
if plotExp == count
    plotAllHold(t,y,8)
end
actM4 = MITFactivity(y(end,3),y(end,4),y(end,5),y(end,6));
param = par;
%manipualtions
param(22) = 0; % no PIAS3 production in 
param(18) = 0;%NIH 3T3-cells have no indigenous MITF production.
startingValues(3:11) = 1;
param(14) = 0;% add STAT3-Y705F
param(18) = MITFadd; %MITF production
param(24) = STAT3add; %STAT3 production
param(22) = PIAS3add; %PIAS3 production
[t,y] = simulate(param,startingValues,simTime);
if plotExp == count
    plotAllHold(t,y,8)
end
actM5 = MITFactivity(y(end,3),y(end,4),y(end,5),y(end,6));
param = par;
%manipualtions
param(22) = 0; % no PIAS3 production in 
param(18) = 0;%NIH 3T3-cells have no indigenous MITF production.
startingValues(3:11) = 1;
param(15) = 0;% add STAT3-C
param(14) = param(14)*100; % add STAT3-C
param(18) = MITFadd; %MITF production
param(24) = STAT3add; %STAT3 production
param(22) = PIAS3add; %PIAS3 production
[t,y] = simulate(param,startingValues,simTime);
if plotExp == count
    plotAllHold(t,y,8)
    legend('add STAT3-Y705F','add STAT3-C',...
        'add STAT3-Y705F and MITF','add STAT3-C and MITF',...
        'add STAT3-Y705F, STAT3 and MITF','add STAT3-C, STAT3 and MITF')
end
actM6 = MITFactivity(y(end,3),y(end,4),y(end,5),y(end,6));
if actM1 < actM2 * 1.5 && actM1 > actM2 * 0.5 &&...
        actM3 < actM4 * 1.2 && actM3 > actM4 * 0.8 &&...
        actM5 < actM6 && actM5 > actM6 * 0.125 &&...
        actM1 < actM3 * 0.2 && actM3 > actM5 * 2
    r(count) = 1;
end
count = count + 1;

% extra plot for experiment 26. Mimicing  figure 4 from Sonnenblick(2004)
if plotExp == 25
    figure(25);
    clf
    bar([actM1 actM3 actM5;actM2 actM4 actM6]./actM1)
    set(gca,'XTickLabel',{'Y704F','STAT3-C'})
    title('MITF activity at t=end')
    set(gca,'fontSize',26)
end

%plot for results
if plotExp == 31
    figure(3);
    subplot(1,2,1)
    I = imread(['d:\Documents and Settings\joset\My Documents\phd\'...
        'paper2\artikkel\figures\components/sonnenblickFig4.bmp']);
    image(I)
    title('A: Lab result, experiment #25','FontSize',14)
    set(gca,'xTick',[90 200],'yTick',[ ])
    set(gca,'XTickLabel',{'Y704F','STAT3-C'})
    subplot(1,2,2)
    bar([actM1 actM3 actM5;actM2 actM4 actM6]./actM1)
    set(gca,'XTickLabel',{'Y704F','STAT3-C'})
    title('B: Simulation, experiment #25','FontSize',14)
    set(gcf,'position',[353 313 868 270])
    ylabel(gca,'Relative MITF activity','FontSize',13)
end

% experiment 26
% After activation, observe increased association between STAT3 and PIAS3
% and decreased association between MITF and PIAS3
% THIS EXPERIMENT BECAME OBSOLETE AFTER REVISSION AND DATA FROM IT IS NOT
% USED. SUBSEQUENT EXPERIMENTS HAS A HIGHER NUMBER HERE THAN IN THE PAPER:
% 27 HERE IS 26 IN THE PAPER,
% 28 HERE IS 27 IN THE PAPER AND
% 29 HERE IS 28 IN THE PAPER.
txt(count) = {[num2str(count) ...
    ': MITF_PIAS3 and STAT3_PIAS3 / activation']};
simTime = 30;
param = par;
startingValues = sv;
%manipualtions
param(28) = 1000; %activation
param(29) = 1000; %activation
[t,y] = simulate(param,startingValues,simTime);
if plotExp == count
    plotAll(t,y,8)
    set(gcf,'name',['Experiment ' char(txt(count))])
end
% DENNE ER FEIL!
if y(1,8)+y(1,9) > y(1,10) && ...%y(end,8)+y(end,9) < y(end,10) &&...
        y(1,10) < y(end,10) && y(1,8)+y(1,9) > y(end,8)+y(end,9)
    r(count) = 1;
end

%SKULLE V�RE SLIK:
if sum(y(1,8:11))>sum(y(end,8:11)) && y(1,12)<y(end,12)
    r(count) = 1;
end


count = count + 1;

% experiment 27
% After activation, observe increased MITF activity after 30 min and STAT3 
% after 4 hours in wtMITF but no reaction in MITFdi/di
txt(count) = {[num2str(count) ...
    ': MITF and STAT3 activity / wt or di-MITF']};
simTime = 240;

%WT-MITF
param = par;
startingValues = sv;
%manipualtions
param(28) = 1000; %activation
param(29) = 1000; %activation
[t,y] = simulate(param,startingValues,simTime);
if plotExp == count
    plotAll(t,y,8)
    set(gcf,'name',['Experiment ' char(txt(count))])
end
if plotExp == 31
    twt = t;
    ywt = y;
end
t30min = indexOfSorted(t,30);
wtMITFact0min = MITFactivity(y(1,3),y(1,4),y(1,5),y(1,6));
wtMITFact30min = MITFactivity(y(t30min,3),y(t30min,4),...
    y(t30min,5),y(t30min,6));
wtSTAT4h = y(end,14);
wtSTAT0h = y(1,14);

%MITFdi/di
param = par;
%manipualtions
param(6)  = 0; % MITF     not able to assosiate with PIAS3
param(8)  = 0; % MITFp73  not able to associate with PIAS3
param(10) = 0; % MITFp409 not able to assosiate with PIAS3
param(12) = 0; % MITFpp   not able to associate with PIAS3
%param(24) = param(24)/8;
startingValues = getStartingValues(param);
param(28) = 1000; %activation
param(29) = 1000; %activation
[t,y] = simulate(param,startingValues,simTime);
if plotExp == count
    plotAllHold(t,y,8)
    legend('wt MITF','MITF-di/di')
end
t30min = indexOfSorted(t,30);
diSTAT0min = y(1,14);
diSTAT30min = y(t30min,14);
diSTAT4h = y(end,14);
diMITFact0min = MITFactivity(y(1,3),y(1,4),y(1,5),y(1,6));
diMITFact30min = MITFactivity(y(t30min,3),y(t30min,4),...
    y(t30min,5),y(t30min,6));
diMITFact4h = MITFactivity(y(end,3),y(end,4),...
    y(end,5),y(end,6));

wtM30 = wtMITFact30min/wtMITFact0min;
diM30 = diMITFact30min/diMITFact0min;
diM4 = diMITFact4h/diMITFact0min;
wtS4 = wtSTAT4h/wtSTAT0h;
diS30 = diSTAT30min/diSTAT0min;
diS4 = diSTAT4h/diSTAT0min;

if wtM30 > 2 &&...
   diM30 < 2 &&...
   diM4  < 2 &&...
   wtS4  > 2 &&...
   diS30 < 2 &&...
   diS4  < 2 
    r(count) = 1;
end
count = count + 1;

% plot for results 
if plotExp == 31
    figure(4)
    clf
    subplot(2,2,[1 2])
    I = imread(['d:\Documents and Settings\joset\My Documents\phd\'...
        'paper2\artikkel\figures\components/sonnenblickFig6DE.bmp']);
    image(I)
    set(gca,'xTick',[ ],'yTick',[ ])
    title('A: Lab result, experiment #26','FontSize',14)
    subplot(2,2,3)
    hold all
    plot(twt,MITFactivity(ywt(:,3),ywt(:,4),ywt(:,5),ywt(:,6))...
        ./MITFactivity(ywt(1,3),ywt(1,4),ywt(1,5),ywt(1,6)))
    plot(t,MITFactivity(y(:,3),y(:,4),y(:,5),y(:,6))...
        ./MITFactivity(y(1,3),y(1,4),y(1,5),y(1,6)))
    hold off
    legend('wt','di/di')
    ylabel(gca,'Relative MITF activity','FontSize',13)
    xlabel(gca,'Time (min)','FontSize',13)
    set(gca,'xlim',[0 t(end)],'xtick',[30 240],'xticklabel',{'30min','4H'})
    title('B: Simulation: MITF, experiment #26','FontSize',14)
    subplot(2,2,4)
    hold all
    plot(twt,ywt(:,14)./ywt(1,14))
    plot(t,y(:,14)./y(1,14))
    hold off
    set(gca,'xlim',[0 t(end)],'xtick',[30 240],'xticklabel',{'30min','4H'})
    title('C: Simulation: STAT3, experiment #26','FontSize',14)
    ylabel(gca,'Relative STAT3 activity','FontSize',13)
    xlabel(gca,'Time (min)','FontSize',13)
    set(gca,'xlim',[0 t(end)])
    legend('wt','di/di')
    set(gcf,'position',[353 313 868 723])
end

% experiment 28
% Add MITF and observe increased STAT3p
% Add MITF-S409D and observe less increase in STAT3p
txt(count) = {[num2str(count) ': STAT3p / wtMITF or MITF-S409D']};
simTime = 2880;
param = par;
startingValues = sv;
%manipualtions
param(18) = 200; %MITF production
param(28) = 200; %activation
param(29) = 200; %activation
[t1,y1] = simulate(param,startingValues,simTime);
param(4) = 5; % MITF S409 constitutivly phos
param(5) = 0; % MITF S409 constitutivly phos
[t2,y2] = simulate(param,startingValues,simTime);
control = sv(14);
wtMITF = y1(end,14);
S409DMITF = y2(end,14);
if plotExp == count
    plotAll(t1,y1,8)
    plotAllHold(t2,y2,8)
    set(gcf,'name',['Experiment ' char(txt(count))])
    legend('MITF-wt','MITF-S409D')
end
if control < wtMITF &&...
   control < S409DMITF &&...
   wtMITF  > S409DMITF
    r(count) = 1;
end
count = count + 1;

% experiment 29
% Add constitutively active STAT3 and observe increased MITF activity
txt(count) = {[num2str(count) ': MITF / STAT3p']};
simTime = 2880;
param = par;
startingValues = sv;
%manipualtions
param(24) = 5; %STAT3 production
param(15) = 0; %STAT3 constitutivly active (STAT3-C)
param(14) = param(14) * 25; % increase p+ to mimic  added STAT3-C
[t,y] = simulate(param,startingValues,simTime);
if plotExp == count
    plotAll(t,y,8)
    set(gcf,'name',['Experiment ' char(txt(count))])
end
if MITFactivity(y(1,3),y(1,4),y(1,5),y(1,6)) * 1.1 < ...
        MITFactivity(y(end,3),y(end,4),y(end,5),y(end,6))
    r(count) = 1;
end
count = count + 1;
