# Supplementary material for: Towards a quantitative understanding of the MITF-PIAS3-STAT3 connection
Source: BMC Syst Biol. 2012 Feb 8;6:11. doi: 10.1186/1752-0509-6-11 (PMC3341200; doi:10.1186/1752-0509-6-11)
Supplement: Additional file 2 — A zip-file containing an MATLAB implementation of the model and scripts used to carry out this study. In addition to the MATLAB scripts, a readme file is provided with instructions on how to get the model running. [file 1752-0509-6-11-S2.ZIP › allPlotAll.m]

function allPlotAll(adr)
if adr(end) == '\' || adr(end) == '/'
    
else
    adr = [adr '\'];
end

for i = 1:29
    allExperiments(getParameterValuesCOMB,...
        getStartingValues(getParameterValuesCOMB),i);
    saveas(8,[adr 'simulationExperiment' num2str(i) '.jpg'])
    if gcf ~= 8
        saveas(gcf,[adr 'simulationExperiment' num2str(i) 'b.jpg'])
    end
end
