# Supplementary material for: Towards a quantitative understanding of the MITF-PIAS3-STAT3 connection
Source: BMC Syst Biol. 2012 Feb 8;6:11. doi: 10.1186/1752-0509-6-11 (PMC3341200; doi:10.1186/1752-0509-6-11)
Supplement: Additional file 2 — A zip-file containing an MATLAB implementation of the model and scripts used to carry out this study. In addition to the MATLAB scripts, a readme file is provided with instructions on how to get the model running. [file 1752-0509-6-11-S2.ZIP › getParameterValuesCOMB.m]

function p = getParameterValuesCOMB()
pM = getParameterValuesMITF();
pS = getParameterValuesSTAT3();
p = zeros(1,30);

p(1) = pM(1);   %kMp73Eadd  MITF +p73 ERK dependent
p(2) = pM(2);   %kMp73rem   MITF -p73
p(3) = pM(3);   %kMp73aAdd  MITF +p73 auto
p(4) = pM(4);   %kMp409add  MITF +p409
p(5) = pM(5);   %kMp409rem  MITF -p409
p(6) = pM(6);   %kMass      MITF/PIAS3 ass
p(7) = pM(7);   %kMdiss     MITF/PIAS3 diss
p(8) = pM(8);   %kMp73ass   MITFp73/PIAS3 ass
p(9) = pM(9);   %kMp73diss  MITFp73/PIAS3 diss
p(10) = pM(20); %kMp409ass  MITFp409/PIAS3 ass
p(11) = pM(21); %kMp409diss MITFp409/PIAS3 diss
p(12) = pM(22); %kMppass    MITFpp/PIAS3 ass
p(13) = pM(23); %kMppdiss   MITFpp/PIAS3 diss
p(14) = pS(3);  %kSpadd     STAT3 +p
p(15) = pS(4);  %kSprem     STAT3 -p
p(16) = pS(1);  %kSpass     STAT3p/PIAS3 ass
p(17) = pS(2);  %kSpdiss    STAT3p/PIAS3 diss
p(18) = pM(12); %pM         MITF production
p(19) = pM(19); %gammaM     MITF degradation
p(20) = pM(13); %gammaM73   MITFp73 degradation
p(21) = pM(14); %gammaM409  MITFp409 degradation
p(22) = (pS(7)+pM(15))*1.15/2;  %pP         PIAS3 production
p(23) = pS(8);  %gammaP     PIAS3 degradation
p(24) = pS(5);  %pS         STAT3 production
p(25) = pS(6);  %gammaS     STAT3 degradation
p(26) = pM(10); %kRpadd     RSK1 +p
p(27) = pM(11); %kRprem     RSK1 -p
p(28) = pM(17); %ERKp       ERKp concentration
p(29) = pS(9);  %JAKp       JAKp concentration
p(30) = pM(18); %ku         ubiquitination
