# Supplementary material for: Towards a quantitative understanding of the MITF-PIAS3-STAT3 connection
Source: BMC Syst Biol. 2012 Feb 8;6:11. doi: 10.1186/1752-0509-6-11 (PMC3341200; doi:10.1186/1752-0509-6-11)
Supplement: Additional file 2 — A zip-file containing an MATLAB implementation of the model and scripts used to carry out this study. In addition to the MATLAB scripts, a readme file is provided with instructions on how to get the model running. [file 1752-0509-6-11-S2.ZIP › getParameterValuesMITF.m]

function p = getParameterValuesMITF()
% GETPARAMETERVALUESMITF return default parameters for the MITF
% submodel
p = zeros(1,17);
%   p(#)  = value   orig# name        description
    p(1)  = .00015; %1    kMp73E+     MITF +p73 -ERKp dependent
    p(2)  = .03;    %2    kMp73-      MITF -p73
    p(3)  = .025;   %3    kMp73a+     MITF +p73 -auto
    p(4)  = .0001;  %4    kMp409+     MITF +p409
    p(5)  = .04;    %5    kMp409-     MITF -p409
    p(6)  = .01;    %6    kMass       MITF/PIAS3 ass
    p(7)  = 1;      %7    kMdiss      MITF/PIAS3 diss
    p(8)  = .03;    %8    kMp73ass    MITFp73/PIAS3 ass
    p(9)  = .5;     %9    kMp73diss   MITFp73/PIAS3 diss
    p(10) = .0004;  %26   kRp+        RSK1 +p
    p(11) = .04;    %27   kRp-        RSK1 -p
    p(12) = 1;      %18   pMITF       MITF production
    p(13) = .02;    %20   gammaM73    MITFp73 degradation
    p(14) = .01;    %21   gammaM409   MITFp409 degradation
    p(15) = 1.384;  %22   pPIAS3      PIAS3 production
    p(16) = .008;   %23   gammaP      PIAS3 degradation
    p(17) = 10;     %28   ERKp        ERKp concentration
    p(18) = .0001;  %30   ku          MITF ubiquitination 
    p(19) = .0012;  %19   gammaM      MITF degradation
    p(20) = .0001;  %10   kMp409ass   MITFp409/PIAS3 ass
    p(21) = 1;      %11   kMp409diss  MITFp409/PIAS3 diss
    p(22) = .01;    %12   kMppass     MITFpp/PIAS3 ass
    p(23) = 1;      %13   kMppdiss    MITFpp/PIAS3 diss
     
