# Supplementary material for: Towards a quantitative understanding of the MITF-PIAS3-STAT3 connection
Source: BMC Syst Biol. 2012 Feb 8;6:11. doi: 10.1186/1752-0509-6-11 (PMC3341200; doi:10.1186/1752-0509-6-11)
Supplement: Additional file 2 — A zip-file containing an MATLAB implementation of the model and scripts used to carry out this study. In addition to the MATLAB scripts, a readme file is provided with instructions on how to get the model running. [file 1752-0509-6-11-S2.ZIP › getParameterValuesSTAT3.m]

function p = getParameterValuesSTAT3()
p = zeros(1,9);
%   p(#)=  value   orig# name        description
    p(1)=  .005;   %16   kSpass      STAT3p/PIAS3 ass
    p(2)=  .2;     %17   kSpdiss     STAT3p/PIAS3 diss
    p(3)=  .0002;  %14   kSp+        STAT3 +p
    p(4)=  .04;    %15   kSp-        STATr -p
    p(5)=  .211;   %24   pSTAT3      STAT3 production
    p(6)=  .002;   %25   gammaSTAT3  STAT3 degradation
    p(7)=  .81;    %22   pPIAS3      PIAS3 production
    p(8)=  .008;   %23   gammaPIAS3  PIAS3 degradation
    p(9)=  10;     %29   J           JAKp concentration
