# Supplementary material for: Towards a quantitative understanding of the MITF-PIAS3-STAT3 connection
Source: BMC Syst Biol. 2012 Feb 8;6:11. doi: 10.1186/1752-0509-6-11 (PMC3341200; doi:10.1186/1752-0509-6-11)
Supplement: Additional file 2 — A zip-file containing an MATLAB implementation of the model and scripts used to carry out this study. In addition to the MATLAB scripts, a readme file is provided with instructions on how to get the model running. [file 1752-0509-6-11-S2.ZIP › getRandomParameterValuesCOMB.m]

function p = getRandomParameterValuesCOMB(g)
pM = getParameterValuesMITF();
pS = getParameterValuesSTAT3();
p = zeros(1,30);

p(1) = pM(1) * g^random('Uniform',-1,1);   %kMp73Eadd  MITF +p73 ERK dependent
p(2) = pM(2) * g^random('Uniform',-1,1);   %kMp73rem   MITF -p73
p(3) = pM(3) * g^random('Uniform',-1,1);   %kMp73aAdd  MITF +p73 auto
p(4) = pM(4) * g^random('Uniform',-1,1);   %kMp409add  MITF +p409
p(5) = pM(5) * g^random('Uniform',-1,1);   %kMp409rem  MITF -p409
p(6) = pM(6) * g^random('Uniform',-1,1);   %kMass      MITF/PIAS3 ass
p(7) = pM(7) * g^random('Uniform',-1,1);   %kMdiss     MITF/PIAS3 diss
p(8) = pM(8) * g^random('Uniform',-1,1);   %kMp73ass   MITFp73/PIAS3 ass
p(9) = pM(9) * g^random('Uniform',-1,1);   %kMp73diss  MITFp73/PIAS3 diss
p(10) = pM(20) * g^random('Uniform',-1,1); %kMp409ass  MITFp409/PIAS3 ass
p(11) = pM(21) * g^random('Uniform',-1,1); %kMp409diss MITFp409/PIAS3 diss
p(12) = pM(22) * g^random('Uniform',-1,1); %kMppass    MITFpp/PIAS3 ass
p(13) = pM(23) * g^random('Uniform',-1,1); %kMppdiss   MITFpp/PIAS3 diss
p(14) = pS(3) * g^random('Uniform',-1,1);  %kSpadd     STAT3 +p
p(15) = pS(4) * g^random('Uniform',-1,1);  %kSprem     STAT3 -p
p(16) = pS(1) * g^random('Uniform',-1,1);  %kSpass     STAT3p/PIAS3 ass
p(17) = pS(2) * g^random('Uniform',-1,1);  %kSpdiss    STAT3p/PIAS3 diss
p(18) = pM(12) * g^random('Uniform',-1,1); %pM         MITF production
p(19) = pM(19) * g^random('Uniform',-1,1); %gammaM     MITF degradation
p(20) = pM(13) * g^random('Uniform',-1,1); %gammaM73   MITFp73 degradation
p(21) = pM(14) * g^random('Uniform',-1,1); %gammaM409  MITFp409 degradation
p(22) = ((pS(7)+pM(15))*1.15/2) * g^random('Uniform',-1,1);  %pP         PIAS3 production
p(23) = pS(8) * g^random('Uniform',-1,1);  %gammaP     PIAS3 degradation
p(24) = pS(5) * g^random('Uniform',-1,1);  %pS         STAT3 production
p(25) = pS(6) * g^random('Uniform',-1,1);  %gammaS     STAT3 degradation
p(26) = pM(10) * g^random('Uniform',-1,1); %kRpadd     RSK1 +p
p(27) = pM(11) * g^random('Uniform',-1,1); %kRprem     RSK1 -p
p(28) = pM(17) * g^random('Uniform',-1,1); %ERKp       ERKp concentration
p(29) = pS(9) * g^random('Uniform',-1,1);  %JAKp       JAKp concentration
p(30) = pM(18) * g^random('Uniform',-1,1); %ku         ubiquitination
