# Supplementary material for: Towards a quantitative understanding of the MITF-PIAS3-STAT3 connection
Source: BMC Syst Biol. 2012 Feb 8;6:11. doi: 10.1186/1752-0509-6-11 (PMC3341200; doi:10.1186/1752-0509-6-11)
Supplement: Additional file 2 — A zip-file containing an MATLAB implementation of the model and scripts used to carry out this study. In addition to the MATLAB scripts, a readme file is provided with instructions on how to get the model running. [file 1752-0509-6-11-S2.ZIP › getStartingValues.m]

function [SS,valid] = getStartingValues(p,cutOff,numIt,stepSize)
% [S,V] = GETSTARTINGVALUES(P) get stable starting value
%  S will contain stable starting values for the provided parametar set p.
%  If the steady state was obtained within the set number of iterations
%  (default is 10) the starting values are valid and the return argument vi
%  s st to 1. If v is 0 the vlidity of the starting values is not
%  guarentied. Additional arguments may be sent to this function:
%
%  getStartingValues(p,cutOff,numIt,stepSize) will return a steady state
%  calculated by the given cutOff, number of iterations and step Size in
%  stead of the defaults: cutOff = 0.02, numIt = 10, stepSize = 1000;
%  
%  The steady state calcualtion starts by simulating the model for stepSize
%  minutes. Therafter simulations for stepSize minutes is followed by a
%  check if the relative change in any parameter is above cutOff. If so The
%  iteration goes on to the next step. If not the current values of the
%  parameters is reguarded as steady state values and returned. If no stedy
%  state value is found before numIt iterations, the current values is
%  returned but v is set to 0 to warn the caller that the variable set is
%  not valid.
if nargin<4
    stepSize = 10000;
end
if nargin<3
    numIt = 100;
end
if nargin<2
    cutOff = 0.01;
end

S = zeros (1,15);
S(1) = 450;    %RSK1=var(1)
S(2) = 50;     %RSK1p=var(4)
S(3) = 10;     %MITF=var(3)
S(4) = 10;     %MITFp73=var(4)
S(5) = 10;     %MITFp409=var(5)
S(6) = 10;     %MITFpp=var(6)
S(7) = 10;     %PIAS3=var(7)
S(8) = 10;     %PIAS3_MITF=var(8)
S(9) = 10;     %PIAS3_MITFp73=var(9)
S(10)= 10;     %PIAS3_MITFp409=var(10)
S(11)= 10;     %PIAS3_MITFpp=var(11)
S(12)= 10;     %PIAS3_STAT3p=var(12)
S(13)= 10;     %STAT3=var(13)
S(14)= 10;     %STAT3p=var(14)
S(15)= .01;    %R=var(15)

[t,y] = simulate(p,S,stepSize);
i=zeros(1,numIt);
for i = 1:numIt
    
    % plotAll(t,y,i)
    [t,y1] = simulate(p,y(end,:),stepSize);
    if y(end,:) <= y1(end,:)* (1+cutOff)
        if y(end,:) >= y1(end,:)* (1-cutOff)
            break
        end
    end
    y = y1;
    for j = 1:length(y(end,:))
        if y(end,j)<cutOff*cutOff
            y(end,j) = 0.0;
        end
    end
end
valid = i < numIt;
SS = y1(end,:);
