# Supplementary material for: Towards a quantitative understanding of the MITF-PIAS3-STAT3 connection
Source: BMC Syst Biol. 2012 Feb 8;6:11. doi: 10.1186/1752-0509-6-11 (PMC3341200; doi:10.1186/1752-0509-6-11)
Supplement: Additional file 2 — A zip-file containing an MATLAB implementation of the model and scripts used to carry out this study. In addition to the MATLAB scripts, a readme file is provided with instructions on how to get the model running. [file 1752-0509-6-11-S2.ZIP › MITFactivity.m]

function act = MITFactivity(M,M73,M409,Mpp)
if M+M73+M409+Mpp == 0
    act = zeros(length(M),1)+2000;
else
    act = 10+(-0.11.*M+0.44.*M73+0.11.*M409+0.56.*Mpp);
end
for i=1:length(act)
    if act(i) < 0
        act(i) = 0;
    end
end
