# Supplementary material for: Towards a quantitative understanding of the MITF-PIAS3-STAT3 connection
Source: BMC Syst Biol. 2012 Feb 8;6:11. doi: 10.1186/1752-0509-6-11 (PMC3341200; doi:10.1186/1752-0509-6-11)
Supplement: Additional file 2 — A zip-file containing an MATLAB implementation of the model and scripts used to carry out this study. In addition to the MATLAB scripts, a readme file is provided with instructions on how to get the model running. [file 1752-0509-6-11-S2.ZIP › plotAll.m]

function plotAll(t,y,fig)
 % PLOTALL plots all variables changes over time
 %  plotAll makes a 4X4 grid of plots in one figure. The 12 first is the 12
 %  variables. Thereafter ther ar two agregations of the different MITF
 %  states. The two last slots are free.
 %
 %  plotAll(t,y,fig) t is the time points, y is a 12XnumTimePoints matrix
 %  of varible values, fig is a number which will be the figure number.
tit =   {'1 - RSK1';
         '2 - RSK1p';
         '3 - MITF';
         '4 - MITFp73';
         '5 - MITFp409';
         '6 - MITFpp';
         '7 - PIAS3';
         '8 - PIAS3\_MITF';
         '9 - PIAS3\_MITFp73';
         '10 - PIAS3\_MITFp409';
         '11 - PIAS3\_MITFpp';
         '12 - PIAS3\_STAT3p';
         '13 - STAT3';
         '14 - STAT3p';
         '15 - R';
         '16 - sum MITFs';
         '17 - MITF act';
         '18 - sum PIAS3\_MITF'};
     
fs = 12;
figure(fig);
clf
for i=1:15
    subplot(5,4,i)
    set(gca,'FontSize',fs)
    plot(t,y(:,i));
    title(tit(i),'FontSize',fs)
end

i=16;
subplot(5,4,i)
set(gca,'FontSize',fs)
plot(t,y(:,3)+y(:,4)+y(:,5)+y(:,6)+y(:,8)+y(:,9)+y(:,10)+y(:,11))
title(tit(i),'FontSize',fs)

i=17;
subplot(5,4,i)
set(gca,'FontSize',fs)
plot(t,MITFactivity(y(:,3),y(:,4),y(:,5),y(:,6)))
title(tit(i),'FontSize',fs)

i=18;
subplot(5,4,i)
set(gca,'FontSize',fs)
plot(t,y(:,8)+y(:,9)+y(:,10)+y(:,11))
title(tit(i),'FontSize',fs)
