# Supplementary material for: Towards a quantitative understanding of the MITF-PIAS3-STAT3 connection
Source: BMC Syst Biol. 2012 Feb 8;6:11. doi: 10.1186/1752-0509-6-11 (PMC3341200; doi:10.1186/1752-0509-6-11)
Supplement: Additional file 2 — A zip-file containing an MATLAB implementation of the model and scripts used to carry out this study. In addition to the MATLAB scripts, a readme file is provided with instructions on how to get the model running. [file 1752-0509-6-11-S2.ZIP › plotAllHold.m]

function plotAllHold(t,y,fig)
 % PLOTALLHOLD plots all variables changes ofer time to the given figure 
 %  plotAllHold plots y against t in the already excisting figure fig
 %  without eracing whats there.
 %
 %  plotAllHold(t,y,fig) t is the time points, y is a 12XnumTimePoints
 %  matrix 
 %  of varible values, fig is the figure number to which to plot in.

figure(fig)
for i=1:15
    subplot(5,4,i)
    hold all
    plot(t,y(:,i));
    hold off
end

i=16;
subplot(5,4,i)
hold all
plot(t,y(:,3)+y(:,4)+y(:,5)+y(:,6)+y(:,8)+y(:,9)+y(:,10)+y(:,11))
%plot(t,y(:,3)+y(:,4)+y(:,5)+y(:,6))
hold off

i=17;
subplot(5,4,i)
hold all
plot(t,MITFactivity(y(:,3),y(:,4),y(:,5),y(:,6)))
hold off

i=18;
subplot(5,4,i)
hold all
plot(t,y(:,8)+y(:,9)+y(:,10)+y(:,11))
hold off
