# Supplementary material for: Towards a quantitative understanding of the MITF-PIAS3-STAT3 connection
Source: BMC Syst Biol. 2012 Feb 8;6:11. doi: 10.1186/1752-0509-6-11 (PMC3341200; doi:10.1186/1752-0509-6-11)
Supplement: Additional file 2 — A zip-file containing an MATLAB implementation of the model and scripts used to carry out this study. In addition to the MATLAB scripts, a readme file is provided with instructions on how to get the model running. [file 1752-0509-6-11-S2.ZIP › README.txt]

README

simulator.m contains the ODEs for the model. 

simulate.m is a function
taking the parameters p, sv and st.

p is the parameter set. A default parameter set can be obaind by calling
getParameterValuesCOMB.

sv is the set of starting values. Steady state starting values for the 
parameter set p can be obtained by calling getStartingValues(p).

st is the simulation time. The call:

[t,y] = simulate(getParameterValuesCOMB,...
    getStartingValues(getparameterValuesCOMB),180)
    
will give the temporal development of all variables in y for the 
timepoints in t from time zero to 180 minutes.

plotAll(t,y,1) will plot the temporal development of all the variables
to figure 1. The excample above is in steady state and the state variables 
will therefore not change over time.


The simulation of the experiments are implemented in allExperiments.m.

The call:

allExperiments(getParameterValuesCOMB,getStartingValues(getParameterValuesCOMB),n)

will run all experiments with defalult parameters and starting values. n 
is a number from 1 to 31. The temporal development of all variables for 
experiment number n will be ploted to figure 8. If n is 31, the result 
figure from the paper will be reproduced.

allExperiments return two parameters r and p. p is the parameter set 
used for simulations and r is the result of the simulations. The array
r has 29 entries, one for each experiment. r(i) is 1 if experiment i is 
simulated to satisfaction. The thresholds are set in allExperiments.m. With
default parameters the resulst are 0 for experiment 27 and 1 for all the 
others.
 
run runAll(n,fileName,g) where n is number of parameter sets to sample, 
fileName is the name of the file where the results are stored and g are
describing the variation of the parameters. If g is 1, there will be no
variation in the parameter values (default parameters are used every
time). If g is 2, the parameters will be sampled from hlaf to double the
default parameter value, uniformly distributed on a logaritmic scale. If g
equals 10, the parameters will be sampled one order of magnitude up and 
down from the default values, uniformly distributed on a logaritmic scale.
 
After the run of runAll(n,filName,g) you will in the file fileName.mat find 
four variables:
 
experimentText - which have a describing text for each experiment
paramText - which has a description of each parameter
parameters - which contain all the sampled parameter sets
results - which contain the corresponding results for each parameter set.

Good Luck!


PS:There is one more experiment in the allExperiment file than what is 
reprted in the article. Experiment number 26 is omitted form the article.
Therefore experiment number 27, 28 and 29 here in the code, correspond 
to experiment number 26, 27 and 28 in the article. Sorry for the inconvinience
