# Supplementary material for: Towards a quantitative understanding of the MITF-PIAS3-STAT3 connection
Source: BMC Syst Biol. 2012 Feb 8;6:11. doi: 10.1186/1752-0509-6-11 (PMC3341200; doi:10.1186/1752-0509-6-11)
Supplement: Additional file 2 — A zip-file containing an MATLAB implementation of the model and scripts used to carry out this study. In addition to the MATLAB scripts, a readme file is provided with instructions on how to get the model running. [file 1752-0509-6-11-S2.ZIP › runAll.m]

function [rr,pp] = runAll(n,fileName,g)
% [status,n] = system('echo $Nsims')
% n = str2num(n)
% [status,taskID] = system('echo -n $taskID')
% fileName = strcat('dataset',taskID)
% disp(['Sampled taskID: ',taskID])
% taskID = str2num(taskID)
% RandStream.setDefaultStream(RandStream('mt19937ar','seed',taskID));
% g = 2
p = getRandomParameterValuesCOMB(g);
[r,txt] = allExperiments(p,getStartingValues(p));
rm = length(txt);
pm = length(p);
rr = zeros(rm,n);
pp = zeros(pm,n);
for i = 1:n
    pp(:,i) = getRandomParameterValuesCOMB(g);
    [r,txt] = allExperiments(pp(:,i),getStartingValues(pp(:,i)));
    rr(:,i) = transpose(r);
    i
end
parameters = pp;
paramText = {
'1  kMp73Eadd  MITF +p73 ERK dependent'
'2  kMp73rem   MITF -p73'
'3  kMp73aAdd  MITF +p73 auto'
'4  kMp409add  MITF +p409'
'5  kMp409rem  MITF -p409'
'6  kMass      MITF/PIAS3 ass'
'7  kMdiss     MITF/PIAS3 diss'
'8  kMp73ass   MITFp73/PIAS3 ass'
'9  kMp73diss  MITFp73/PIAS3 diss'
'10 kMp409ass  MITFp409/PIAS3 ass'
'11 kMp409diss MITFp409/PIAS3 diss'
'12 kMppass    MITFpp/PIAS3 ass'
'13 kMppdiss   MITFpp/PIAS3 diss'
'14 kSpadd     STAT3 +p'
'15 kSprem     STAT3 -p'
'16 kSpass     STAT3p/PIAS3 ass'
'17 kSpdiss    STAT3p/PIAS3 diss'
'18 pM         MITF production'
'19 gammaM     MITF degradation'
'20 gammaM73   MITFp73 degradation'
'21 gammaM409  MITFp409 degradation'
'22 pP         PIAS3 production'
'23 gammaP     PIAS3 degradation'
'24 pS         STAT3 production'
'25 gammaS     STAT3 degradation'
'26 kRpadd     RSK1 +p'
'27 kRprem     RSK1 -p'
'28 ERKp       ERKp concentration'
'29 JAKp       JAKp concentration'
'30 ku         ubiquitination'
};
results = rr;
experimentText = txt;
save(fileName,'parameters','paramText',...
    'results','experimentText')
