# Supplementary material for: Towards a quantitative understanding of the MITF-PIAS3-STAT3 connection
Source: BMC Syst Biol. 2012 Feb 8;6:11. doi: 10.1186/1752-0509-6-11 (PMC3341200; doi:10.1186/1752-0509-6-11)
Supplement: Additional file 2 — A zip-file containing an MATLAB implementation of the model and scripts used to carry out this study. In addition to the MATLAB scripts, a readme file is provided with instructions on how to get the model running. [file 1752-0509-6-11-S2.ZIP › simulate.m]

function [t,y] = simulate(p,sv,st)
[t,y] = ode15s(@simulator...%the function file
    ,[0 st]... %the time points vector
    ,sv...     %the starting values
    ,[]...     %options (none)
    ...%p(#)    name       description
    ,p(1)...   %kMp73Eadd  MITF +p73 ERK dependent
    ,p(2)...   %kMp73rem   MITF -p73
    ,p(3)...   %kMp73aAdd  MITF +p73 auto
    ,p(4)...   %kMp409add  MITF +p409
    ,p(5)...   %kMp409rem  MITF -p409
    ,p(6)...   %kMass      MITF/PIAS3 ass
    ,p(7)...   %kMdiss     MITF/PIAS3 diss
    ,p(8)...   %kMp73ass   MITFp73/PIAS3 ass
    ,p(9)...   %kMp73diss  MITFp73/PIAS3 diss
    ,p(10)...  %kMp409ass  MITFp409/PIAS3 ass
    ,p(11)...  %kMp409diss MITFp409/PIAS3 diss
    ,p(12)...  %kMppass    MITFpp/PIAS3 ass
    ,p(13)...  %kMppdiss   MITFpp/PIAS3 diss
    ,p(14)...  %kSpadd     STAT3 +p
    ,p(15)...  %kSprem     STAT3 -p
    ,p(16)...  %kSpass     STAT3p/PIAS3 ass
    ,p(17)...  %kSpdiss    STAT3p/PIAS3 diss
    ,p(18)...  %pM         MITF production
    ,p(19)...  %gammaM     MITF degradation
    ,p(20)...  %gammaM79   MITFp73 degradation
    ,p(21)...  %gammaM409  MITFp409 degradation
    ,p(22)...  %pP         PIAS3 production
    ,p(23)...  %gammaP     PIAS3 degradation
    ,p(24)...  %pS         STAT3 production
    ,p(25)...  %gammaS     STAT3 degradation
    ,p(26)...  %kRpadd     RSK1 +p
    ,p(27)...  %kRprem     RSK1 -p
    ,p(28)...  %ERKp       ERKp concentration
    ,p(29)...  %JAKp       JAKp concentration
    ,p(30)...  %ku         ubiquitination
    );
